# Supplementary material for: Trapping DNA Radicals With DMPO Reduces Hypochlorous Acid-Induced 8-oxo-7,8-dihydro-2'-deoxyguanosine and Mutagenesis in Lung Epithelial Cells
Source: Oxid Med Cell Longev. 2025 Sep 26;2025:8868348. doi: 10.1155/omcl/8868348 (PMC12494474; doi:10.1155/omcl/8868348)
Supplement: Supporting Information 1 — Figure S4: Workflow for the 6-TG selection assay in A549 epithelial cells in which HOCl is generated intracellularly. (A) Schematic workflow of the 6-TG selection assay in A549 cells preloaded with MPO. The intracellular production of HOCl was triggered by the Glu/GO system (Methods). (B) MTT reduction viability assay in cells that were treated as follows: loaded with 10 nM MPO, exposed to a flow of H2O2 generated by the 5.6 mM G/1 mIU/mL GO biochemical system with or without 50 mM DMPO for 15 min and then incubated for 7 days in fresh medium (workflow in panel A). [file 8868348.f1.zip]

Archive with 2 entries (2 files):
- SUPPL. FIG4A.EMF
- SUPPL. FIG4B.EMF
